# Supplementary material for: Acute regulation of murine adipose tissue lipolysis and insulin resistance by the TGFβ superfamily protein GDF3
Source: Nat Commun. 2025 May 13;16:4432. doi: 10.1038/s41467-025-59673-7 (PMC12075709; doi:10.1038/s41467-025-59673-7)
Supplement: Supplementary file 4 — Source Data [file 41467_2025_59673_MOESM4_ESM.xlsx]

## Sheet: Figure_1
Figure 1B
	Gdf3fl/fl											Gdf3KO
Gdf3	0.42	0.36	0.3	2.21	1.42	2.33	0.79	0.79	0.73	0.65		0.29	0.29	0.23	0.26	0.38	0.16	0.3	0.48	0.28	0.38	0.21
Figure 1C
	Gdf3fl/fl											Gdf3KO
Gdf3	1.55	0.38	3.56	0.24	1.97	0.56	0.53	0.37	0.28	0.57		0.15	0.27	0.04	0.1	0.27	0.18	0.11	0.18	0.15	0.17	0.16
Figure1D
	Gdf3fl/fl											Gdf3KO
Gdf3	0.18	0.09	0.04	0.06	0.06	0.18	0.06	1.42	0.07			0.03	0.09	0.04	0.03	0.03	0.16	0.63	0.16	0.05	0.06	0.23
Figure 1E
	Gdf3fl/fl											Gdf3KO
mass (g)	34.4	33.5	32.9	31.1	36.2	31.6	32.6	37.8	29.9	34.4		41.5	42.8	33.3	41.5	44.6	29.2	32.6	29.9	26	30.7	35.1
Figure 1F
Time (min)	Gdf3fl/fl											Gdf3KO												AUC	Gdf3fl/fl	Gdf3KO
0	174	193	181	194	190	195	186	198	184	227		198	160	171	170	185	179	178	160	156	153	167			1090	1192
15	239	283	268	301	301	316	314	257	232	258		290	216	239	284	217	248	230	315	202	222	250			1214	983.05
30	266	230	260	231	333	315	279	233	242	237		220	180	220	239	201	210	233	230	165	190	385			1251	1084
60	220	225	259	183	275	267	248	210	203	215		216	204	234	203	204	220	181	239	146	169	237			1152	1096
90	192	266	246	209	252	269	272	177	255	227		210	215	196	180	194	209	179	212	160	147	220			1407	1009
120	172	227	255	261	302	266	214	181	242	219		190	177	188	170	200	163	180	181	157	160	204			1398	1058
																									1313	1022
																									1067	1197
																									1185	829.5
																									1265	884.5
																										1070
Figure 1G
Time (min)	Gdf3fl/fl											Gdf3KO												AUC	Gdf3fl/fl	Gdf3KO
0	232	245	187	195	222	199	195	268	189	194		180	140	163	173	170	177	189	165	153	168				645.5	534
15	188	119	95	111	177	176	163	100	106	100		120	87	87	124	110	94	175	130	100	112				542.5	423.5
30	131	98	101	116	131	170	133	96	91	85		114	78	74	96	102	83	105	113	86	89				497.5	372
60	76	77	77	81	90	89	87	63	63	63		80	78	54	75	70	74	93	68	71	57				510.5	483.5
90	88	83	84	75	89	52	55	84	69	65		71	65	50	68	74	55	80	62	51	50				645.5	487
120	93	86	94	60	95	75	70	104	83	88		70	70	51	68	68	69	70	70	60	60				624	432
																									570	628.5
																									529	510
																									465	414.5
																									454	422
Figure 1H
	Gdf3fl/fl											Gdf3KO
Insulin (ng/mL)	0.23738	0.48906	0.582011	0.41184	0.15587	0.47619	0.600601	0.23738	0.30459	0.37466		0.16302	0.15015	0.11297	0.1144	0.16731	0.15873	0.14157	0.506221	0.32318	0.14443	0.45617
Figure 1I	Gdf3fl/fl											Gdf3KO
Basal	2.37	2.37	1.87	1.005	1.84	1.69	1.07	1.175	2.355	2.05		1.46	1.535	1.445	0.51	1.625	1.37	0.51	0.51	1.955	0.335	0.435
Stimulated	1.69379	2.58644	1.82938	2.25876	2.01017	2.4791	1.31525	2.3774	2.61469	2.13446		2.02147	1.41808	1.11751	1.52881	2.27571	1.11751	1.11751	1.11751	0.79548	1.28192	2.0983

## Sheet: Figure_2 
Figure 2B
	Gdf3fl/fl									Gdf3AKO
Gdf3	4.01	0.56	0.9	0.69	2.74	0.87	0.85	0.35		0	0.02	0.01	0.08	0.04	0.02	0.03	0.02	0.05
Figure 2C
Time (min)	Gdf3fl/fl									Gdf3AKO										AUC	Gdf3fl/fl	Gdf3AKO
0	203	303	201	193	223	160	220	184	194	215	164	207	216	179	169	165	154	180			2031	1434
15	463	522	450	380	357	390	320	335	359	303	330	259	320	319	375	335	322	310			2152	1484
30	480	490	520	440	460	480	390	422	480	333	360	390	355	335	332	356	306	338			2071	1463
60	420	455	426	390	401	416	360	400	425	300	322	314	298	302	345	315	290	301			1839	1448
90	390	377	398	368	359	378	345	365	398	280	275	288	256	272	298	277	287	278			1850	1423
120	352	312	352	328	323	330	300	334	377	220	230	217	222	210	243	222	250	221			1909	1556
																					1675	1477
																					1781	1407
																					1948	1427
Figure 2D
	Gdf3fl/fl									Gdf3AKO
Mass (g)	47.5	43.2	43.7	33.5	45.8	45.5	45.3	40.1	41.4	34.5	37.9	39.5	39.8	40.3	40.5	33.5	38.7	38.9
Figure 2E
AUC	Gdf3 fl/fl	Gdf3 AKO
	23.9278	17.5351
	27.8196	21.2505
	22.8849	20.2634
Figure 2F
Mass (g)	Gdf3 fl/fl	Gdf3 AKO
	27.7	32.1
	31.4	31.3
	28.8	27.4
Figure 2G
	Gdf3fl/fl									Gdf3AKO
Insulin (ng/mL)	0.645138	2.01669	0.728592	0.162554	0.33672	0.347605	0.866473	1.2148	0.333091	0.100871	0.122642	0.340348	0.162554	0.249637	0.249637	0.285922	0.278665	0.253266
Figure 2I
MAGE	Chow	Gdf3fl/fl	Gdf3AKO
	18.0183	52.9119	64.1683
	27.6187	67.7271	40.6269
	53.5918	95.1456	59.7376
	25.5468
	28.2537
	43.4739
	40.3263
	32.8666
	62.5163
Figure 2K
NEFA (nmol)	Gdf3fl/fl									Gdf3AKO
Basal	1.20628	1.18128	1.88128	2.18128	1.88128	1.93128	2.50628	2.43128	2.18128	0.231281	0.706281	0.506281	0.456281	0.181281	0.481281	0.106281	0.181281	0.63
Stimulated	3.58128	3.13128	2.45628	4.03128	2.50628	3.88128	2.63128	3.00628		2.48	2.86	2.66	2.31	3.11	2.08	2.03	2.83	2.43

## Sheet: Figure_3
Figur3A
	Gdf3fl/fl											Gdf3KO
Basal	0.009971	0.019938	0.007852	0.002995	0.002901	0.00315	0.00384	0.001999	0.002194	0.00395		1.07e-05	0.000749	0.0001402	0.000516	0.000706	0.0001729	1.71e-05	0.000902	0.000606	0.00074	1.08e-05
Stimulated	0.0125853	0.0321521	0.0106731	0.00302254	0.00562666	0.000632958	0.00423376	0.00315601	0.00440817	0.000840636		0.000868	0.000356	0.001634	0.000932	0.000919	0.001827	0.000274	0.00336	0.001984	0.004275	0.001636
Figur3B
	Gdf3fl/fl											Gdf3KO
Basal	0.007062	0.060253	0.019339	0.014723	0.000176	0.000189	0.00102	0.000493	0.000388	0.000127		6.27943e-05	0.000695803	0.000254866	0.000156239	0.000217768	4.22654e-05	3.9072e-05	0.00117655	0.000430942	0.00153151	9.76313e-06
Stimulated	0.01182	0.057176	0.008214	0.021824	0.059077	0.003792	0.011224	0.006922	0.019102	0.002982		0.001947	2.68e-05	6.62e-06	0.003553	4.73e-06	0.002246	0.002969	0.00597	0.004433	0.023603	0.004623
Figure 3C
	Gdf3fl/fl				Gdf3AKO
Basal	0.06483	0.084852	0.105098	0.11139	0.059833	0.081357	0.063236	0.100678
Stimulated	0.483208	0.56673	0.962284	1.05523	0.217882	0.445928	0.437659	0.412697
Figure 3D
	Gdf3fl/fl				Gdf3AKO
Basal	0.079881	0.049472	0.049353	0.082473	0.099433	0.050466	0.046368	0.03161
Stimulated	0.189151	0.142738	0.176475	0.160487	0.222697	0.162154	0.095348	0.079589
Figure 3E
	Gdf3fl/fl	Gdf3KO
	0.9	0.06
	0.71	0.02
	1.1	0.32
	1.28	0.24
Figure 3F
	Gdf3fl/fl			Gdf3KO
Basal	0.079158	0.078168	0.078663	0.076188	0.077178	0.076683
Stimulated	0.128663	0.124703	0.126683	0.103911	0.104901	0.104406
Figure 3G
	p-PKA Substrate
	β-actin
	β3-AR
	β-actin
Figure 3H
	p-HSL ser660
												Gdf3fl/fl			Gdf3KO
											0min	1.31886	1.04761	0.633523	1.08442	0.733593	0.800945
											15min	2.53905	2.3011	2.27589	0.700306	0.841249	0.735877
	Total-HSL
	β-actin
Figure 3I
	Gdf3fl/fl						Gdf3KO
0	0.53264	0.868419	1.48655	1.87744	1.15152	0.6727	1.59507	1.85847	1.58972	0.830942	0.581229	0.663884
5	3.44543	5.56457	17.1372	12.8729	11.6685	8.98245	0.08148	0.095129	0.518756	1.30448	4.80724	4.04214
10	0.301193	0.99173	2.14922	5.77114	2.92235	3.6717	0.010937	0.01098	0.046155	0.053573	0.038522	0.111877
15	0.463169	0.374835	1.78051	1.6902	1.0957	1.53562	0.019516	0.038248	0.065265	0.069072	0.065504	0.890974
30	0.306327	0.081671	0.11056	0.279178	0.111963	0.245948	0.033558	0.043638	0.076246	0.246278	0.187651	0.057615
60	0.028505	0.026512	0.225351	0.605984	0.244283	0.547406	0.068845	0.063421	1.26569	1.26394	2.06654	1.96418
Figure 3J
	Gdf3fl/fl			Gdf3KO
0	1.4689	0.726383	0.804716	0.364108	0.342059	0.343698
5	1.65326	2.48314	1.95362	0.893259	0.891197	1.28361
10	4.58149	4.0857	2.40125	1.67897	2.83217	2.43762
15	3.34635	3.32305	5.1606	2.15511	1.60057	1.91887
Figure 3K
Time	Gdf3fl/fl			Gdf3KO			Gdf3fl/fl 8BromoCAMP			Gdf3KO 8BromoCAMP
0	1.02041	1	0.979592	0.959184	0.979592	1.02041	1.01408	0.950704	1.03521	1.07746	0.971831	1.05634
5	1.28571	1.26531	1.22449	0.959184	1	1.02041	1.66901	1.66901	1.62676	1.45775	1.66901	1.45775
10	1.53061	1.65306	1.85714	1.02041	1.06122	1.04082	2.07042	2.26056	2.38732	2.1338	2.0493	2.0493
15	2.22449	2.22449	2.30612	1.02041	1.08163	0.979592	2.83099	2.93662	3.02113	2.23944	2.26056	2.83099

## Sheet: Figure_4
Figure 4A
	Gdf3fl/fl											Gdf3KO
ID1	0.97	0.07	0.64	0.59	2.38	0.53	1.52	1.21	0.95	1.13		1.25	2.62	1.38	1.61	3.18	1.7	0.82	1.6	1.19	1.7	1.14
ID2	1.27	0.13	1.25	0.37	1.51	0.56	0.01	2.02	1.38	1.51		1.46	1.52	1.36	2.02	2.63	1.5	0.47	1.46	2.04	1.84	1.53
ID4	0.75	0.17	0.53	1.19	1.36	1.21	0.03	1.58	1.42	1.75		5.86	8.45	0.79	0.83	11.85	0.9	0.18	2	1.76	8.85	0.96
Hadac4	1.8	0.41	0.76	0.8	1.44	0.7	0	1.68	1.42	0.99		1.26	1.49	1.2	0.65	1.91	2.18	0.56	3.15	1.79	5.34	5.25
Lamba3	0.28	0.06	0.4	1.34	0.76	0.64	0.21	1.14	0.93			2.3	3.48	2.88	0.91	1.4	2.61	2.23	1.7	1.4	2.18	2.2
Zbtblb	0.55	0.13	1.26	0.98	1.96	1.54	0.01	0.35	1.99	1.22		2.13	1.96	2.18	0.94	1.04	1.78	0.65	3.08	2.78	1.07	1.16
Snai2	1.7	0.96	0.72	0.76	1.36	0.66	0	1.58	1.34	0.94		2.37	2.8	3.23	1.96	3.6	2.05	4.35	2.44	3.47	6.1
Slpi	1.1	0.48	0.72	0.67	0.6	0.02	1.37	1.07	1.28			2.83	5.93	3.12	11.21	7.18	1.55	5.45	1.35	3.85	2.58
Figure 4B
	Gdf3fl/fl											Gdf3KO
Adamts1	2.11	1.4	2.08	0.31	1.25	0.46	0.36	0.84	0.57	0.63		0.61	0.63	0.56	0.94	0	0.62	0.79	0.61	0.85	0.02	0.12
Adamts4	1.78	2.55	2.52	0.36	0.41	0.36	0.61	0.47	0.42	0.52		0.22	0.32	0.24	0.75	0	0.27	0.42	0.6	0.53	0.02	0.57
Adamts5	0.73	0.9	2.28	0.18	3.19	0.26	0.33	0.56	0.6	0.97		0.3	0.46	0.38	0.36	0.05	0.34	0.15	0.11	0.18	0.02	0.1
Adamts7	0.87	1.09	1.97	0.19	3.06	0.3	0.64	0.54	0.39	0.95		0.42	0.38	0.43	0.57	0	0.35	0.51	0.6	0.07	0.04	0.45
Col3a1	0.94	1.43	2.14	0.24	1.87	0.34	0.42	0.57	0.66	1.37		0.36	0.66	0.29	0.48	0.24	0.43	0.64	0.44	0.36	0.57	0.39
Col5a3	1.01	0.34	0.47	1.86	0.38	0.01	0.82	0.87	0.85			0.39	0.2	0.25	0.54	0.01	0.51	0.84	0.25	0.1	0.01	0.24
Col18a1	1.08	0.35	0.66	1.43	0.34	0.45	1.37	0.74	0.72			0.19	0.37	0.15	0.3	0	0.72	0.22	0.07	0.01	0.28
Col27a1	0.7	2.2	2.22	0.22	1.48	0.2	0.47	0.51	0.58	1.41		0.42	0.52	0.35	0.25	0.02	0.62	0.53	0.37	0.31	0.05	0.35
Figure 4E
	Ctrl	BMP9-63-ng/ml	BMP9-125-ng/ml	BMP9-250-ng/ml	Gdf3-250-ng/ml	Gdf3-500-ng/ml	Gdf3-1000-ng/ml	Tgfβ-2.5-ng/ml	Tgfβ-5-ng/ml	Tgfβ-10-ng/ml
	1.12966	3.05987	9.82314	27.9427	0.506541	0.392012	0.319384	0.36541	0.381381	0.43537
	0.968544	3.88591	10.4415	19.5224	0.38521	0.666856	0.449777	0.400042	0.282023	0.539536
	1.03596	3.97502	6.18405	25.0815	0.527715	0.398089	0.337647	0.3491	0.233095	0.351536
	0.865831	3.30187	9.66941	28.2503	0.514543	0.898475	0.334726	0.432595	0.698013	0.249105
	0.994564				0.595774	0.624242	0.100418
	0.941144				0.479332	0.697934	0.662053
	1.02882				1.20751	0.593707	0.230635
	1.03547				0.360813	0.415089	0.852465
Figure 4F
	Ctrl	BMP9-63-ng/ml	BMP9-125-ng/ml	BMP9-250-ng/ml	Gdf3-250-ng/ml	Gdf3-500-ng/ml	Gdf3-1000-ng/ml	Tgfβ-2.5-ng/ml	Tgfβ-5-ng/ml	Tgfβ-10-ng/ml
	1.32493	0.677874	0.664687	1.4708	1.47246	1.52022	2.16718	1.58755	3.55561	2.57797
	1.19093	0.954411	0.908422	1.52661	2.12786	1.76515	2.59367	1.58424	2.47335	3.31311
	0.616385	0.493152	0.7606	1.61504	1.4825	1.64416	2.66194	1.36626	3.13363	3.10138
	0.867751	0.895836	0.890627	0.631193	1.3063	1.93847	2.91933	1.30677	2.0744	3.60719
	0.931886				1.55018	1.7245	4.49366
	1.01416				2.04242	2.63908	2.58857
	1.1588				1.80051	3.63881	3.53036
	0.895151				1.52497	1.65431	1.11526

## Sheet: Figure_5
Figure 5A
Ctrl				BMP2 63-ng/ml				Gdf3 250-BMP2 63-ng/ml				Gdf3 500-BMP 63-ng/ml				Gdf3 1000-BMP 63-ng/ml				BMP7 63-ng/ml				Gdf3250 -BMP7 63-ng/ml				Gdf3500-BMP7 63-ng/ml				Gdf31000-BMP7 63-ng/ml				BMP10 63-ng/ml				Gdf3250-BMP10 63-ng/ml				Gdf3500-BMP10 63				Gdf31000-BMP10 63
0.77758	1.04269	1.01183	1.1679	1.67543	1.72255	1.5658	1.50716	1.15079	1.15415	1.23699	1.76357	1.40545	0.965759	1.41848	1.51333	1.18166	1.15843	1.1523	1.1361	2.11426	1.27214	2.0791	2.70966	0.802505	1.30635	1.60164	1.50825	0.890918	1.1219	1.32899	1.71896	1.09983	1.22526	0.907963	0.891767	2.82487	2.77876	2.15818	2.317	0.957855	0.890195	0.97647	0.94947	0.775153	0.780103	0.858992	0.89921	0.806729	0.897722
Figure 5F
Figure 5G
	0				1.75				3.125				6.25				12.5				25				50				100				150				200
	0.953462	1.04881	1.00757	0.992489	3.87411	3.84102	4.25024	4.5322	3.93988	3.94204	4.95602	4.19921	4.30999	4.30759	5.74042	4.99147	5.71599	5.77695	5.70705	6.42608	7.84952	7.68498	6.8871	6.86517	11.6803	12.0071	13.4893	13.1919	37.8861	38.7364	36.7635	34.838	33.2905	35.0985	34.7997	36.4441	35.9163	38.7003	37.4062	36.8266
Figure 5H
	Ctrl				Bmp2-62.5-ng/ml				Bmp2-125-ng/ml				Bmp2-250-ng/ml				Bmp2-500-ng/ml				Bmp2-1000-ng/ml
TetOn-BFP	1.15333	1.01748	0.963708	0.865485	2.04207	2.09826	2.06686	2.15581	2.94088	3.02085	2.63492	2.08432	2.86978	3.11557	3.1696	2.93945	4.17185	3.20385	3.73545	3.31846	4.9277	4.87195	4.63013	4.93304
TetOn-GDF3	0.340315	0.597674	0.687513	0.676215	0.34511	0.32357	0.393125	0.505517	0.681861	0.498493	0.522992	0.790468	0.916321	0.908965	0.974701	0.997589	1.48395	1.97996	1.83751	1.99266	2.05093	1.98252	1.53631	1.95606
[truncated: 18 more columns]

## Sheet: Figure_6
Figure 6B
	Ctrl	Gdf3500-ng/ml	Tgfβ 5ng/ml	Gdf3250+Tgfβ5-ng/ml	Gdf3500+Tgfβ5-ng/ml	Gdf31000+Tgfβ5-ng/ml
	1.32493	1.52022	3.55561	3.42871	20.9828	22.8232
	1.19093	1.76515	2.47335	2.71017	20.9947	20.8298
	0.616385	1.64416	3.13363	3.21243	20.6508	20.7197
	0.867751	1.93847	2.0744	1.40931		21.0604
	0.931886	1.7245
	1.01416	2.63908
	1.1588	3.63881
	0.895151	1.65431
Figure 6C
	0	0.75	1.75	3.125	6.25	12.5	25	50	75	100	150	200
	1.06281	1.10178	1.09198	1.14692	1.57261	1.20335	1.11656	1.66207	1.66432	2.1302	2.47948	2.61335
	1.06596	0.840507	1.12242	1.07383	0.958532	1.24677	1.62119	1.61213	1.67596	2.48798	2.22838	2.56746
	0.972838	0.781164	0.76344	0.811392	0.801007	0.691486	1.39145	1.64051	1.68107	2.18234	2.45465	2.50915
	0.898394	0.822625	0.739199	0.867795	0.785085	0.650316	0.549618	1.5285	1.58665	2.64567	2.28052	2.62927
Figure 6D
	EV									EV + SB431542									ALK4-ST + SB431542									Alk5-ST + SB431542									Alk7-ST + SB431542
	1.4183	0.747399	0.834302	0.819728	1.02993	1.15034	1.02915	0.874991	1.09586	0.920882	0.925901	1.15322	0.937462	1.18258	0.879962	0.90841	0.82059	1.271	1.04544	0.941707	1.01286	1.08162	0.950195	0.968185	0.933356	1.05893	1.00771	0.924295	0.986175	1.08953	0.967718	0.978967	1.05332	1.0247	1.10974	0.865562	0.892672	1.104	1.00333	0.865608	1.00801	1.12638	0.911999	1.01723	1.07077
	5.11077	4.54039	3.65086	6.3712	5.96213	6.43537	5.6948	5.35792	6.00513	0.922348	0.974398	0.881577	1.05674	1.28688	1.01449	0.964324	0.880118	1.1109	1.16052	0.835548	0.857537	0.932127	0.974015	0.804904	1.05175	1.01421	1.04332	1.51082	1.71106	1.27879	1.20343	1.39093	1.26322	1.88294	1.47336	1.18504	1.03855	1.01943	0.881228	0.740126	0.768734	0.985542	0.944374	0.991088	1.03698
	27.3323	22.7595	24.267	35.5209	40.593	32.4714	34.2659	36.9682	38.1799	0.700051	0.803079	0.91107	1.12019	1.12808	1.08422	0.779338	0.940627	1.12453	1.05872	0.934072	1.12649	1.05415	1.03142	1.08451	1.13173	1.36391	1.11938	8.84814	7.77355	8.03919	8.16604	7.7235	7.27546	8.36639	8.08999	6.49107	1.80396	1.41524	1.32583	1.21526	1.38452	1.36468	1.31755	1.12096	1.23111
	100.859	107.052	109.701	148.963	150.052	168.296	140.57	132.454	160.52	0.812835	0.872554	0.855862	0.957989	1.01195	1.14714	0.897878	0.983324	0.778512	1.36331	1.08376	1.1273	1.0209	1.29287	1.21335	1.34691	1.47746	1.3428	55.3991	59.7899	54.2326	46.3234	49.4485	46.6887	79.134	74.3511	75.121	3.98046	4.35364	4.28174	4.41807	4.43774	4.257	3.54119	3.89657	3.90157

## Sheet: Figure_7
Figure7A
	Ctrl			Gdf3 250ng/ml			Gdf3 500ng/ml			Gdf3 1000ng/ml			Tgfβ 2.5ng/ml			Tgfβ 5ng/ml			Tgfβ 10ng/ml
	0.844614	1.11077	0.844614	0.897908	0.870811	0.884361	1.29357	1.43449	1.36403	1.72446	1.72753	1.72599	1.20143	1.15807	0.990547	2.6865	2.54378	2.43136	3.42724	3.36247	4.23351
Figure7B
	Ctrl			Bmp263ng/ml			Bmp2 125ng/ml			Bmp2 250ng/ml			Bmp9 63ng/ml			Bmp9 125ng/ml			Bmp9 250ng/ml			Bmp10 63ng/ml			Bmp10 125ng/ml			Bmp10 250ng/ml
	0.844614	1.11077	0.844614	0.526277	0.570269	0.524202	0.579304	0.569101	0.598275	0.563048	0.55826	0.570541	0.587545	0.438148	0.497545	0.469725	0.532683	0.489373	0.573077	0.436036	0.470488	0.516027	0.485722	0.432421	0.4677	0.497137	0.485872	0.462721	0.367602	0.560133
Figure 7C
	Ctrl				Tgfβ 5ng/ml				Bmp9 125ng/ml				rGdf3500ng/ml				rGdf31000ng/ml				Tgfβ Gdf3500ng/ml				Tgfβ Gdf31000ng/ml				Bmp9-rGdf3500ng/ml				Bmp9rGdf31000ng/ml
Control	1.04207	0.957929	0.977346	1.02265	1.14563	1.1521	1.23625	1.18447	0.957929	0.899676	0.964401	0.854369	1.11974	1.11327	1.13269	1.11327	1.18447	1.21683	1.24272	1.20388	1.26214	1.24272	1.24919	1.19741	1.2945	1.33333	1.32039	1.32039	0.957929	1.07443	0.977346	0.983819	1.00324	0.977346	0.996764	0.970874
Atglistatin	0.550162	0.556634	0.498382	0.517799	0.608414	0.614887	0.614887	0.601942	0.446602	0.459547	0.440129	0.498382	0.634304	0.666667	0.634304	0.569579	0.647249	0.647249	0.647249	0.679612	0.666667	0.634304	0.660194	0.686084	0.673139	0.647249	0.686084	0.653722	0.498382	0.511327	0.472492	0.517799	0.517799	0.524272	0.466019	0.504854
Figure 7D
	Control															BMP signalling inhibitor															TGFβ/actvin like signaing inhibitor
	Ctrl			Gdf3 500ng/ml			Gdf3 1000ng/ml			Tgfβ5ng/ml			BMP9 125ng/ml			Ctrl			rGdf3 500ng/ml			rGdf3 1000ng/ml			Tgfβ5ng/ml			BMP9 125ng/ml			Ctrl			rGdf3 500ng/ml			rGdf3 1000ng/ml			Tgfβ5ng/ml			BMP9 125ng/ml
	0.989469	0.995788	1.01474	1.33067	1.29276	1.28644	1.45072	1.40649	1.43176	1.46967	1.40649	1.55813	0.521904	0.547178	0.547178	1.18534	1.02106	1.07793	1.37489	1.45704	1.41912	1.48231	1.54549	1.49494	1.48231	1.55813	1.5834	0.8631	1.02738	0.976832	1.01474	1.01474	1.00842	0.964195	0.932603	1.01474	0.995788	0.869419	0.888374	0.964195	1.09688	1.11584	0.395535	0.66091	0.446083
Figure 7E
	p-PKA Substrate
	β-actin
	β3-AR
	p-HSL ser660
	Total-HSL
Figure 7F
	Ctrl						rGdf3 500ng/ml
0	0.789851	1.26606	1.15465	0.866065	1.48786	0.672106	0.069069	0.109331	0.312411	0.328448	0.974734	0.982135
5	0.567368	0.542341	0.343242	0.416852	0.483685	0.508451	1.04777	1.68355	2.2428	2.6069	1.17067	1.12631
10	0.155112	0.075891	0.912282	1.52925	0.88338	1.03462	1.03747	1.48998	4.35634	3.93839	2.81602	2.76308
15	0.163611	0.180785	0.908225	1.07435	0.871974	0.642515	0.077344	0.049632	0.980911	0.725232	0.346882	0.584037
30	1.09684	1.2087	0.822236	0.959029	0.871974	0.642515	0.078231	0.061495	0.266897	0.250794	0.542782	0.365369
60	1.09684	1.2087	0.822236	0.959029	0.871974	0.642515	0.993244	1.81787	0.533184	0.636923	0.677082	0.598222
Figure 7I
Time	Ctrl			rGdf3 500ng/ml
0	0.777779	1.84375	0.380181	5.12681	1.83937	1.05146
5	1.8061	2.01169	2.06747	3.25147	3.97899	3.22876
10	3.51352	3.87127	1.39075	4.40153	3.39483	3.6477
15	1.65241	2.60951	2.27596	5.1982	5.37724	4.95816
Figure 7J
	Ctrl			rGdf3 500ng/ml
0	0.870968	0.774194	1.35484	1.35484	1.35484	0.774194
5	1.45161	0.967742	1.35484	2.32258	0.580645	0.870968
10	0.774194	2.51613	3	1.93548	2.41935	1.16129
15	4.93548	3.09677	4.25807	5.80645	5.90323	6.29032
8-Br-cAMP
0	0.290423	0.290523	0.290523	0.380745	0.300845	0.300845
5	1.25806	3.29032	1.54839	2.03226	0.580645	1.16129
10	3.96774	7.06452	6.77419	3.67742	4.93548	4.06452
15	10.8387	10.0645	14.4193	10.5484	12	8.51613

## Sheet: Supplemental Figure_1
Supplementary Figure 1B
		Gdf3fl/fl											Gdf3KO
	0	23.3	28.7	22.4	20.8	21.8	21.5	22	27.8	23.5	21.3		29.4	31.5	27	28.2	27.2	22.8	23.2	21.1	21.9	22.2	21.3
	1	27.1	31	24.8	21.6	23.9	23.7	23	25.8	22.5	23.2		30.9	35.4	28	30	30.1	23.7	26.6	23.4	22.1	21.9	25.1
	2	28.8	31.5	26.9	21.9	24.2	25.1	23.4	27.7	23.6	24.5		32.8	38.2	27.9	32.6	33.1	24.8	28.8	23.6	23	22.7	27.6
	3	30.8	33.4	27.8	23	26	26.7	24.7	30.9	26.7	26.7		40.8	35.2	29.6	35.5	36.2	26.5	30	24.3	24.1	24	28.3
	4	32.2	34.5	28.2	24	27.1	27.8	25.8	30.6	25.7	27.2		41.7	37.2	31.7	37.7	36.5	26.1	29.6	25.3	24.7	25.3	29.4
	5	34.1	35.5	30	25.1	27.9	29.7	26.9	33	27	29.2		40.1	45.8	33.8	40.4	39.5	26.1	31.2	26.8	26.7	27.6	31.9
	6	36	37.5	30.5	25.4	28.2	30.5	28.5	33.6	27.1	30.3		43.4	48.4	34.5	43	42.4	29.4	32.3	26.9	26.7	28.6	31.8
	7	33.4	33.4	32.1	27.2	30.1	33.2	29.6	36.6	29.6	32.8		46.2	50.1	36.4	45.5	45.6	31.2	33.7	28	28.5	30.5	34.5
	8	33.7	36.5	33.2	28	32.4	35.2	30.9	36.6	30.9	34.4		48.2	50	38.2	48.6	48.9	35.3	35.2	29	29.9	38.3	36.1
	9	31.3	29.4	30	26.6	30	29.5	28.7	34	28.9	32.5		41.7	43	32.9	38.3	42	26.5	30.6	28.5	19.7	27.3	30.9
	10	29.9	28.2	32	27.9	29.9	28.9	29.5	33.2	28.7	30.9		39.9	41.1	30.8	36.3	39.8	28.7	30.9	29.7	22.9	28.1	29.8
	11	31.6	29.6	33.2	27.6	29.8	28.4	29	33.5	27.7	30.4		38.1	40.5	31.5	36.6	39	27.9	30.6	28.5	25.6	26.4	29.5
	12	31.7	28	30.1	28.4		27.8	28.5	32	27.2	38.5		35.2	37.5	29.1	35.4	37.9	28	32.1	27.9	25.5	27.8	29.8
	13	32.5	29.5	31.5	29.2	31.3	29.5	29.8	22	28.9	31.6		36.7	37.5	30.6	37.8	40	27.6	30.9	29	24.5	29.8	31.9
	14	34.4	33.5	32.9	31.1	36.2	31.6	32.6	37.8	29.9	34.4		41.5	42.8	33.3	41.5	44.6	29.2	32.6	29.9	26	30.7	35.1
	15	42.9	33	33	38.4	32.4	33.7	33.7	39	30.8	34.8		42	43.8	34	43.9	44.9	29.5	33.4	31	26.9	30.9	36
	16	42.9	35.8	35.1	38.3	41.3	35.5	35.3	40.8	32	36.3		45	46	37	46.5	44.5	32.8	35.8	33.8	27.7	31.9	38.1
Supplementary Figure 1C
	Gdf3fl/fl											Gdf3KO
	0	0	0	0	0	0	0	0	0	0		0	0	0	0	0	0	0	0	0	0	0
	-2.4	-7.1	-3.2	-1.4	-2.4	-5.7	-2.2	-2.6	-2	-1.9		-6.5	-7	-5.3	-10.3	-6.9	-8.8	-4.6	-0.5	-10.2	-11	-5.2
	-3.8	-8.3	-1.2	-0.1	-2.5	-6.3	-1.4	-3.4	-2.2	-3.5		-8.3	-8.9	-7.4	-12.3	-9.1	-6.6	-4.3	0.7	-7	-10.2	-6.3
	1.7	1.4	1.2	-0.3	-0.1	-0.5	-0.5	0.3	-1	-0.5		-1.8	-0.6	0.7	0.3	-0.8	-0.8	-0.3	-1.2	2.7	-1.7	-0.3
	0.1	-1.6	-3.1	0.8	-29.8	-0.6	-0.5	-1.5	-0.5	8.1		-2.9	-3	-2.4	-1.2	-1.1	0.1	1.5	-0.6	-0.1	1.4	0.3
	0.8	1.5	1.4	0.8	31.3	1.7	1.3	-10	1.7	-6.9		1.5	0	1.5	2.4	2.1	-0.4	-1.2	1.1	-1	2	2.1
	1.9	4	1.4	1.9	4.9	2.1	2.8	15.8	1	2.8		4.8	5.3	2.7	3.7	4.6	1.6	1.7	0.9	1.5	0.9	3.2
	8.5	-0.5	0.1	7.3	-3.8	2.1	1.1	1.2	0.9	0.4		0.5	1	0.7	2.4	0.3	0.3	0.8	1.1	0.9	0.2	0.9
	0	2.8	2.1	-0.1	8.9	1.8	1.6	1.8	1.2	1.5		4	4.2	5	4.6	0.1	3.3	4.4	2.8	1.8	2.9	5.1
	1.1	0.8	0.9	0.5	1.2	1.4	1.3	0.5	2.9	1.6		0.7	3	-1.1	-3.6	2	0.2	0.8	1.1	1	-0.5	1.4
Supplementary Figure 1D
	Gdf3fl/fl												Gdf3KO
Total	31.6	27.7	33.5	29.8	33.2	29	30.4	29.6	28.4	27.6			38.1	27.9	39	28.5	28.5	36.6	31.5	25.6	26.4	30.6	29.5	40.5
Lean	26.96	23.46	25.25	25.03	27.31	24.53	22.72	25.71	23.29	23.74			26.69	23.42	26.32	24.28	24.47	26.95	23.84	22.16	21.5	26.28	23.09	27.51
Fat	3.8	3.23	7.57	3.64	5.21	3.25	6.4	2.5	4.22	3.19			10.39	3.78	11.89	3.44	2.87	8.47	6.86	2.49	3.76	3.16	5.5	11.59
Supplementary Figure 1E
	Gdf3fl/fl					Gdf3KO
0	21.8	20.1	19.5	17.2	17	21.6	22.3	20.7	21.4
1	21.1	24.1	20.8	20.3	17.2	20.1	19.9	17.6	21.9
2	21.1	20.5	21.4	22.1	17.4	20	21.2	18.6	21.2
3	22	29.3	23.7	24.4	18.4	22.2	22.2	20	21.8
4	21.6	30.1	23.6	26.2	18.4	21.4	25	20.9	23
5	23.1	32.7	25.2	28.2	19.6	21.6	26.8	22.2	25.1
6	22.8	32.5	25	30.1	20.6	22.9	28.2	23.6	25
7	25.1	36.1	28	32.7	21.7	23.3	30.2	24.3	28.2
8	24.2	32.6	28.1	34.6	22	24.5	30.7	26.8	28.1
9	25	31.5	23.2	30	19.8	24.3	29.3	24.6	27.3
10	25.9	32.3	26.3	29.3	21.1	25.3	29.4	24.5	28.5
11	25.2	34.4	27.4	30.4	22	24.8	29.4	23.4	27.5
12	24.2	32.2	26.6	29.5	20.4	26.7	24.8	29.5	22.7
13	24.6	34.9	26.2	30.1	20.7	27.1	25.2	30.4	23.3
16	24.9	36.9	25.8	32.9	21.3	27.3	26.4	31.9	24.1
17	25.2	36.4	25.9	36.4	21.4	28.5	26.7	34.3	24.9
18	25.2	35.9	26	38.3	22.1	28.9	28.2	34.8	26.7
Supplementary Figure 1F
	Gdf3fl/fl					Gdf3KO
0	0	0	0	0	0	0	0	0	0
1	0.8	-4.6	-2.2	-1.1	-4.9	-0.8	-0.2	-1.4	-2.2
2	0.9	-0.7	1.3	0.8	3.1	1.2	1	0.1	-0.1
3	-0.7	1.1	0.9	2.1	1.1	-1	-0.5	-6	4.9
4	-1	-0.9	-1.6	-2.2	-0.8	-0.8	0	6.1	-6.7
5	0.4	0.6	0.3	2.7	-0.4	0.4	0.4	0.9	0.6
6	-0.9	0.6	0.3	-0.5	0.7	0.3	0.2	0.6	0.5
7	1.2	2.2	0.3	2.5	-1.1	-0.1	1	0.9	0.3
8	0.3	3.5	0.1	-0.5	0.1	1.2	0.3	2.4	0.8
9	0	1.9	0.7	-0.5	0.1	0.4	1.5	0.5	1.8
10	0.8	0.6	0.2	1.8	0.3	-0.4	-1.7	1	-0.7
Supplementary Figure 1G
Time	Gdf3 fl/fl					Gdf3 KO
0	132	153	138	157	116	138	128	138	139
15	412	366	289	363	328	355	255	333	357
30	286	284	277	308	231	252	218	213	259		AUC	Gdf3fl/fl					Gdf3KO
60	228	250	227	234	235	197	196	197	230			28425	29348	26513	29288	25493	25125	22875	23663	26190
90	187	211	185	199	170	171	170	166	160
120	158	166	170	183	157	137	147	130	151
Supplementary Figure 1H
Time	Gdf3fl/fl					Gdf3KO
0	132	180	150	158	164	148	137	162	166
15	115	162	131	104	150	90	79	89	129
30	84	154	108	70	91	80	65	65	69		AUC	Gdf3fl/fl					Gdf3KO
60	53	75	60	60	73	55	39	60	59			8145	13095	9900	8835	10568	7995	6420	7898	8213
90	40	81	50	55	60	40	35	43	40
120	50	78	72	71	70	59	35	53	54
Supplementary Figure 1I
	Gdf3fl/fl				Gdf3KO
Basal	0.000344	0.000475	0.000472		0.000215	0.000102	0.000354	0.000401
Stimulated	0.0009	0.000774	0.000789		0.000505	0.000524	0.000759	0.000785
Supplementary Figure 1J
	Gdf3fl/fl				Gdf3KO
Basal	0.000258	0.000562	0.000679		0.000226	0.000159	0.000331	0.000533
Stimulated	0.000809	0.000791	0.000768		0.000487	0.000589	0.000535	0.000583

## Sheet: Supplemental Figure_2
Supplementary Figure 2A
	Gdf3fl/fl									Gdf3KO
	0	0	0	0	0	0	0	0		0	0	0	0	0	0	0	0	0
	-1	-11	-0.1	-3.7	1	-2	-9	-3		-4.7	-0.8	-0.5	0.1	-4	-2	-5.4	-3	-3
	-0.6	-9.6	-2.3	-3.9	3.4	-2.4	-8.2	-0.2		-5.7	0.4	-0.4	2.1	-2.1	-1.8	-2	-0.8	-1.9
	0.1	-5.2	-0.3	0	5.7	3.8	2	0		-2.4	-2.1	-1.4	4.7	0.1	-1	0	0	-0.4
	3.1	-17.2	9.3	-3	5.1	6.1	4.8	-0.6		-3.2	-0.3	2.2	-2.3	-4	0.6	-2	0.6	-1.4
	3.1	-7.8	8.6	-10.2	4.4	7.2	4.6	0.4		-4.2	-0.6	1.2	2.2	1.9	6.6	-2	-0.5	0.1
	6.2	-4.6	11.5	-7.1	7.5	5.9	4.7	3.3		-1.6	2.5	4.4	6.2	-0.5	1	-0.6	0.8	2.3
Supplementary Figure 2B
	Gdf3fl/fl						Gdf3KO
Pparγ	1.26116	1.02052	0.213769	0.594814	2.6834	0.226334	1.63853	1.07067	0.573537	0.834379	0.741179	0.869851
AdipoQ	0.893692	2.38723	0.734196	0.454671	1.37878	0.151431	1.58713	1.34804	1.04711	0.640503	0.225433	0.454405
Leptin	0.818058	2.076	0.219964	0.809745	1.79079	0.28545	2.22191	1.65036	0.851245	0.676183	1.15221	1.26362
Pref1	0.382715	0.983984	0.586019	1.21393	2.26193	0.571416	1.69085	0.720417	0.540205	0.887437	0.673838	1.60705
Supplementary Figure 2C
	Gdf3fl/fl						Gdf3KO
Absorbance	1.00894	1.02435	0.932909	1.08702	1.00997	0.937018	0.705846	1.00483	0.822973	1.37471	0.706874	1.28121
Supplementary Figure 2D
Supplementary Figure 2E
Supplementary Figure 2F
	Gdf3f/fl											Gdf3KO
ID1	0.43	0.86	1.37	2.46	0.71	0.21	0.61	0.03	2.58	0.73		0.8	1.2	2.13	3.32	0.74	1.36	1.44	2.29	3.86	5.58
ID2	0.86	1.14	0.53	1.98	1.07	1	0.89	0.05	1.49	0.98		1.61	1.12	7.08	10.87	1.24	3.14	1.57	2.7	2.7	4.12
ID4	0.97	1.11	1.02	1.76	1.09	0.45	0.74	0.4	1.7	0.76		1.45	1.35	2.4	2.35	1.14	2.81	4.87	2.69	4.87	4.87
Hadac4	1.71	2.02	1.17	0.02	0.63	0.81	1.82	0.07	0.06	1.69		2.14	1.79	4.79	17.13	1.59	2.92	3.08	4.48	7.57
Lamba3	1.29	1.99	0.76	2.39	0.39	1.02	0.3	0.15	0.95	0.74		8.65	0.5	0.98	1.68	0.47	2.58	2.62	4.95	4.01	4.01
Zbtblb	1.18	1.17	1.73	0.31	0.83	0.78	0.55	0.79	2.01	0.64		21.52	20.29	11.79	8.22	53.39	19.71	31.32	74.96	5.73	1.48
Snai2	0.09	0.21	0.04	0.04	5.66	0.79	1.2	0.06	1.15	0.76		4.92	1.01	1.71	2.44	3.05	7.59	2.21	6.49	0.53	0.61
Slpi	3.49	1.84	0.11	0.08	0.5	1.15	1.17	0.21	0.02	1.44		3.41	1.77	1.98	13.1	3.9	2.82	2.28	3.25	14.76	0.4
Supplementary Figure 2G
	Gdf3f/fl											Gdf3KO
Adamts1	0.38	0.49	0.47	3.59	1.74	2.62	0.25	0.23	0.02	0.22		0.29	0.33	0.02	0.02	0.17	0.39	0.28	0.38	0.22	0.22	0.44
Adamts4	0.59	0.77	0.05	0.18	0.36	0.48	0.26	0.33	0.84			0.89	0.47	0.28	0.2	0.28	0.38	0.57	1.15	0.13	0.19	0.59
Adamts5	2.34	3.18	0.05	0.02	0.91	0.8	0.82	0.05	0.03	1.79		0.01	0.87	0.05	0.01	1.07	1.88	4.72	1.09	0.01	0.01	0.01
Adamts7	0.16	0.21	1.96	0.18	0.21	0.09	0.39	0.51	0.13			0.52	0.07	0.08	0.62	0.08	0.17	0.31	0.55	1.62	1.98	0.31
Col3a1	2.03	1.5	0.52	1.18	0.5	1.34	0.62	0.76	0.33	1.21		0	0.68	0.2	0.02	0.88	1.34	0.6	0.52	0.41	0.1	1.05
Col5a3	0.91	0.56	0.86	1.6	1.12	0.81	0.18	1.81	1.96	0.18		0.49	0.37	0.2	0.55	0.42	0.41	0.59	0.72	1.04	0.5	0.45
Col18a1	2.13	1.69	0	0.72	0.36	1.07	0.42	2.34	0.17	1.09		0.57	0.11	0.11	0.11	0.06	0.11	0.15	0.22	0.16	0.05	0.34
Col27a1	0.22	0.2	0.13	1.04	1.41	1.48	1.32	2.8	0.76	0.64		0.57	0.14	0.14	0.14	0.09	0.22	0.33	0.13	0.49	0.49	0.22
Supplementary Figure 2H
	Gdf3fl/fl									Gdf3AKO
Id1	2.48	1.6	1.77	0.16	0.27	0.31	0.37	1.04		1.95	1.45	2.24	1.8	1.38	2.9	2.62	2.9	3.56
Id2	2.76	0.92	0.61	0.1	0.14	0.14	0.35	0.43		3.55	3.1	6.53	11.68	8.48	16.85	10.09	8.54	25.49
Id4	2.22	1.11	0.71	0.42	0.82	0.57	0.33	0.69		2.12	6.85	1.87	1.8	1.82	1.58	3.72	1.55	7.19
Lamba3	7.52	0.63	0.08	0.09	0.02	0	0.21	0		0.44	0.2	0.02	0.42	0.2	0.35	0.4	2.1	6.11
Zbtblb	1.09	0.41	0.51	0.9	0.58	1.31	0.86	1.88		1.47	3.21	2.67	1.29	2.97	3.03	2.09	2.03	3.48
Snai2	2.65	0.74	0.47	0.38	0.28	1.69	0.55	1.13		1.12	1.64	2.34	3.21	3.99	6.21	2.33	2.37	5.37
Slpi	0.81	0.36	0.5	0.29	0.6	1.22	0.21	0.48		4.52	4.84	0.7	2.63	1.93	5.21	0.31	3.55	5.65
Hdac4	1.25	1.7	1.44	0.43	0.35	1.58	0.37	0.78		1.1	0.78	1.61	2.3	2.8	4.24	3.22	3.2	4.13
	Gdf3fl/fl									Gdf3AKO
Adamts4	0.79	0.37	0.27	0.87	1.99	1.41	0.8	1.5		0.05	0.03	0	0	0	0.14	0.14	0.24	0.1
Adamts5	2.1	0.44	0.17	0.93	0.42	1.35	0.97	1.72		0.9	0.47	0.27	0.21	0.05	0.77	0.68	0.4	0.04
Adamts7	0.32	2.48	0.34	0.8	0.53	1.77	1.43	1.16		0.16	0.08	0.12	0.27	0.1	0.13	0.95	0.71	0.11
Col3a1	2.34	0.57	0.22	0.44	0.21	1.96	1.3	1.62		0.34	0.18	0.16	0.36	0.07	0.57	0.45	0.85	0.04
Col5a3	1.53	0.54	0.05	0.85	0.31	1.73	1.09	2.14		0.77	0.57	0.27	0.33	0.06	0.78	0.59	0.62	0.02
Col18a1	1.88	0.72	0.09	0.9	0.89	1.15	1.07	2.25		0.64	0.36	0.14	0.44	0.07	0.72	0.6	0.33	0.05
Col27a1	2.58	1.17	0.32	0.39	0.09	1.3	0.79	1.49		0.86	0.19	0.06	0.15	0.01	0.38	0.5	0.5	0.6

## Sheet: Supplemental Figure_3
Supplementary Figure 3C
	0	0.75	1.75	3.125	6.25	12.5	25	50	75	100	150	200
	1.11782	0.909906	1.19205	1.16046	0.879022	1.20714	0.96767	0.732819	0.768328	0.498961	0.913443	1.11016
	0.933751	1.05951	1.33116	1.38108	1.51256	1.34457	0.839532	1.0618	0.875704	0.779149	0.889942	0.975582
	0.932668	1.14566	1.04573	1.26305	0.636911	1.10362	1.11105	0.945864	0.869578	1.00453	0.820702	0.697237
	1.01576	1.10669	1.04752	1.00277	0.787053	1.04828	0.682358	1.07375	0.876793	0.987515	0.711912	0.853566
Supplementary Figure 3D
	0	0.75	1.75	3.125	6.25	12.5	25	50	75	100	150	200
	0.94448	0.789285	0.925826	0.747173	1.25645	1.17029	0.952748	0.830002	0.734187	0.889478	0.94448	0.729871
	0.949091	1.33588	0.786157	0.711465	1.20317	1.19204	0.861246	0.827318	0.830002	0.888994	0.949091	0.756705
	1.35112	1.24076	1.32341	1.38511	0.887538	0.719565	0.929657	0.792995	0.827318	0.941412	0.871085	0.822781
	0.755309	1.2485	1.35787	1.14553	1.05322	0.966479	0.892553	0.529991	0.792995	0.802684	0.899138	0.725862
Supplementary Figure 3E
	0	0.75	1.75	3.125	6.25	12.5	25	50	75	100	150	200
	1.00336	1.34234	1.37401	1.42844	1.59823	1.26622	0.70199	1.28174	1.31768	1.20225	1.03169	1.22151
	1.00937	1.32556	1.07094	1.00773	1.00276	0.850357	1.64739	0.671422	1.00413	1.29409	1.05072	1.01561
	0.973896	1.04878	1.29222	1.04551	1.56049	1.4499	0.805406	0.703391	1.32479	1.02038	1.31107	1.30223
	1.01337	1.04698	1.12867	1.00887	0.698686	1.17813	0.714203	1.65089	1.3075	1.02378	1.31825	1.28031
Supplementary Figure 3F
	Ctrl						Gdf3 500ng/ml						Tgfbeta 5ng/ml						Bmp9 125ng/ml
Pparγ	1.25	1.06	0.83	1.14	0.75	0.97	1.1	1.13	0.97	1.23	0.82	0.92	1.13	1.15	0.99	1.01	0.92	0.99	0.91	0.95	0.83	0.72	1.19	1.2
AdipoQ	0.99	1.32	0.9	1.04	0.74	1	1.1	1.25	1.11	1.2	0.64	0.97	1.02	1.11	1.09	0.96	1.03	0.97	1.21	1.2	1.43	1.01	0.71	0.49
Leptin	1.25	1.06	0.83	1.14	0.75	0.97	1.1	1.13	0.97	1.23	0.82	0.92	1.13	1.15	1.21	0.82	0.92	1.4	0.91	0.95	0.83	0.72	1.19	1.2
Pref1	1.45	0.81	1.01	0.94	0.68	1.11	1.17	0.86	1.07	1	0.72	1.18	0.85	1.09	0.97	0.92	1.25	0.96	0.96	0.96	1	0.93	0.99	1.05
Supplementary Figure 3H
	Ctrl			Gdf3 500ng/ml			Tgfbeta5ng/ml			Bmp9 125ng/ml
Absorbance	1.174	0.982997	0.921404	0.967443	1.02717	0.912694	0.91456	0.955228	0.998384	0.864788	1.2611	1.11178
Supplementary Figure 3I
	Control															BMP Signaling inhibitor															TGFβ/activin like signaling inhibitor
	Ctrl			Gdf3 500ng/ml			Gdf3 1000ng/ml			Tgfβ5ng/ml			BMP2 63ng/ml			Ctrl-LDN			Gdf3 500ng/ml-LDN			Gdf3 1000ng/ml-LDN			Tgfβ5ng/ml-LDN			BMP263ng/ml-LDN			Ctrl-SB			Gdf3 500ng/ml-SB			Gdf3 1000ng/ml-SB			Tgfβ5ng/ml-SB			BMP2 63ng/ml-SB
	1.17505	0.912473	0.912473	1.89715	1.76586	1.43764	2.15974	1.56893	1.83151	4.1291	3.27571	3.53829	0.321663	0.256018	0.256018	0.715536	1.04376	1.10941	2.55361	2.15974	1.50328	3.60394	2.48796	2.22538	4.26039	3.407	4.32604	0.715536	1.70022	1.30635	0.748654	0.802513	0.694794	0.802513	0.102334	0.748654	1.23339	0.802513	0.640934	0.210054	0.802513	0.694794	0.263914	0.317774	0.210054
Supplementary Figure 3J
	Control															BMP Signaling inhibitor															TGFβ/activin like signaling inhibitor
	Ctrl			Gdf3 500ng/ml			Gdf3 1000ng/ml			Tgfβ5ng/ml			BMP4 63ng/ml			Ctrl-LDN			Gdf3 500ng/ml-LDN			Gdf3 1000ng/ml-LDN			Tgfβ5ng/ml-LDN			BMP4 63ng/ml-LDN			Ctrl-SB			Gdf3 500ng/ml-SB			Gdf3 1000ng/ml-SB			Tgfβ5ng/ml-SB			BMP4 63ng/ml-SB
	1.1029	0.955072	0.962029	1.6087	1.75362	1.89275	2.3913	2.62319	2.62319	3.46377	2.97101	2.62319	0.275362	0.333333	0.217391	0.797101	0.942029	0.855072	1.75073	1.76377	1.6958	2.18841	2.07246	2.47826	2.88406	3.49275	2.50725	0.913043	1.05797	0.652174	0.971014	0.923188	0.855072	0.797101	0.449275	1.49275	0.623188	0.304348	1.43478	0.652174	0.507246	0.884058	0.231304	0.187391	0.22029
